# Supplementary material for: Genome-wide identification and expression analysis of the ERF transcription factor family in pineapple (Ananas comosus (L.) Merr.)
Source: PeerJ. 2020 Sep 22;8:e10014. doi: 10.7717/peerj.10014 (PMC7518161; doi:10.7717/peerj.10014)
Supplement: Supplemental Information 8 [file peerj-08-10014-s008.xlsx]

## Sheet: Sheet1
Table S5. Synteny blocks of ERF genes between pineapple and rice genomes
gene ID		gene name
gene1(pineapple)	gene2(rice)	gene1	gene2	Ka	Ks	Ka/Ks
Aco002673	LOC_Os06g10780	AcoERF11	OsERF119	0.3467	3.3856	0.102404
Aco002824	LOC_Os08g31580	AcoERF13	OsERF048	0.3118	1.4712	0.211936
Aco002824	LOC_Os06g11860	AcoERF13	OsERF120	0.4082	0.9747	0.418796
Aco003376	LOC_Os11g13840	AcoERF15	OsERF019	0.2347	3.3154	0.0707909
Aco003376	LOC_Os02g35240	AcoERF15	OsERF021	0.2799	3.2425	0.0863223
Aco006004	LOC_Os10g38000	AcoERF22	OsERF018	0.4102	2.2046	0.186065
Aco006004	LOC_Os01g73770	AcoERF22	OsERF027	0.4359	1.621	0.268908
Aco006004	LOC_Os04g46440	AcoERF22	OsERF034	0.3324	1.8031	0.184349
Aco006004	LOC_Os02g13710	AcoERF22	OsERF038	0.3083	1.1815	0.260939
Aco008968	LOC_Os02g45450	AcoERF29	OsERF025	0.3267	6.1423	0.0531885
Aco008968	LOC_Os06g03670	AcoERF29	OsERF026	0.3596	3.3134	0.108529
Aco008968	LOC_Os01g73770	AcoERF29	OsERF027	0.3949	2.744	0.143914
Aco008968	LOC_Os04g48350	AcoERF29	OsERF030	0.4141	2.7525	0.150445
Aco009985	LOC_Os10g38000	AcoERF32	OsERF018	0.4102	2.2046	0.186065
Aco009985	LOC_Os01g73770	AcoERF32	OsERF027	0.4359	1.621	0.268908
Aco009985	LOC_Os04g46440	AcoERF32	OsERF034	0.3324	1.8031	0.184349
Aco009985	LOC_Os02g13710	AcoERF32	OsERF038	0.3083	1.1815	0.260939
Aco010173	LOC_Os08g45110	AcoERF34	OsERF044	0.331	3.3281	0.0994561
Aco010430	LOC_Os03g64260	AcoERF35	OsERF083	0.4468	1.9791	0.225759
Aco010430	LOC_Os09g39850	AcoERF35	OsERF087	0.434	3.566	0.121705
Aco010430	LOC_Os07g22730	AcoERF35	OsERF136	0.4525	3.4837	0.129891
Aco010600	LOC_Os09g39850	AcoERF37	OsERF087	0.5042	3.6087	0.139718
Aco010600	LOC_Os07g22730	AcoERF37	OsERF136	0.4166	3.5668	0.116799
Aco010602	LOC_Os08g44960	AcoERF38	OsERF090	0.43	3.2487	0.132361
Aco010602	LOC_Os09g39810	AcoERF38	OsERF123	0.5099	3.618	0.140934
Aco010602	LOC_Os04g18650	AcoERF38	OsERF128	0.5015	3.1612	0.158642
Aco001157	LOC_Os08g07700	AcoERF4	OsERF080	0.2483	3.3788	0.0734876
Aco011669	LOC_Os02g43790	AcoERF41	OsERF091	0.2474	1.2458	0.198587
Aco011669	LOC_Os04g46220	AcoERF41	OsERF093	0.2844	1.9252	0.147725
Aco012243	LOC_Os06g09760	AcoERF43	OsERF016	0.5732	4.5593	0.125721
Aco012860	LOC_Os02g43790	AcoERF47	OsERF091	0.2897	1.4518	0.199545
Aco012860	LOC_Os04g46220	AcoERF47	OsERF093	0.3049	3.8359	0.0794859
Aco001190	LOC_Os08g31580	AcoERF5	OsERF048	0.2669	1.5526	0.171905
Aco014268	LOC_Os06g40150	AcoERF51	OsERF001	0.2322	2.1853	0.106255
Aco014268	LOC_Os02g10760	AcoERF51	OsERF003	0.1901	2.0518	0.0926504
Aco016696	LOC_Os01g73770	AcoERF56	OsERF027	0.295	3.5591	0.0828861
Aco016902	LOC_Os02g55380	AcoERF58	OsERF127	0.3875	3.3867	0.114418
Aco001318	LOC_Os08g36920	AcoERF6	OsERF104	0.3088	3.5184	0.0877672
Aco017803	LOC_Os04g32620	AcoERF60	OsERF101	0.5083	2.4067	0.211202
Aco018023	LOC_Os01g66270	AcoERF62	OsERF017	0.3829	1.7661	0.216805
Aco018023	LOC_Os05g34730	AcoERF62	OsERF131	0.4478	2.7844	0.160825
Aco018980	LOC_Os06g09760	AcoERF64	OsERF016	0.4005	1.8288	0.218996
Aco022517	LOC_Os02g45450	AcoERF68	OsERF025	0.3299	2.2359	0.147547
Aco022517	LOC_Os04g48350	AcoERF68	OsERF030	0.3394	3.4584	0.0981379
