# Supplementary material for: Genome-wide identification and expression analysis of the ERF transcription factor family in pineapple (Ananas comosus (L.) Merr.)
Source: PeerJ. 2020 Sep 22;8:e10014. doi: 10.7717/peerj.10014 (PMC7518161; doi:10.7717/peerj.10014)
Supplement: Supplemental Information 13 [file peerj-08-10014-s013.xlsx]

## Sheet: Sheet1
Table S10. The expression profiles of the pineapple ERF genes after salt treatment
		Salt treatment (NaCl )
Tissue	Gene name	Time after treatment (h)
		0	standard ERRPR	P-value	6	standard ERRPR	P-value	12	standard ERRPR	P-value	24	standard ERRPR	P-value	48	standard ERRPR	P-value
root	AcoERF7	1.00549	0.0726358	1	30.0824	0.723432	2.3359e-06	3.12513	0.161937	0.000281637	1.49791	0.266819	0.149564	11.1054	0.513544	4.10015e-05
	AcoERF13	1.0002	0.01408	1	11.0166	0.633315	9.34811e-05	2.3373	0.137478	0.000638529	1.73953	0.106908	0.002369	0.630619	0.117704	0.0356065
	AcoERF16	1.00247	0.0491193	1	0.103428	0.0049631	5.34793e-05	4.37873	0.0821699	3.85753e-06	0.998392	0.106484	0.973931	2.39525	0.161571	0.0011788
	AcoERF36	1.00212	0.0461769	1	95.2328	0.583109	8.9063e-09	69.722	0.837013	1.32727e-07	12.383	0.174318	3.77574e-07	9.87686	0.221134	2.50816e-06
	AcoERF42	1.00158	0.0402571	1	1.96022	0.175228	0.00595763	1.82734	0.150437	0.00607692	0.440256	0.0204068	0.000240339	0.470326	0.0937818	0.00649187
	AcoERF45	1.00363	0.059944	1	46.4327	0.778339	5.22123e-07	43.0265	0.792857	7.67188e-07	8.8766	0.424941	5.19362e-05	4.05367	0.386269	0.00145558
	AcoERF60	1.01046	0.104996	1	1.23647	0.213159	0.395371	1.14886	0.095551	0.384814	0.550657	0.089554	0.0290548	0.988532	0.0667894	0.868705
	AcoERF65	1.00923	0.0962937	1	0.735655	0.0635494	0.0767191	1.74187	0.0256339	0.0554849	0.799103	0.037347	0.111641	1.74049	0.0298873	0.0803541
	AcoERF67	1.00154	0.0387692	1	97.0074	0.38821	1.63607e-09	85.234	0.341095	1.65514e-09	20.4614	0.657132	7.79673e-06	3.75962	0.0759735	5.45291e-06
leaf	AcoERF7	1.0058	0.0774104	1	1.56145	0.124611	0.0193067	1.30465	0.0196264	0.0200819	2.53775	0.0309221	5.15745e-05	2.25985	0.305506	0.0164137
	AcoERF13	1.00596	0.0762298	1	5.53821	0.362498	0.000256217	1.78229	0.0298761	0.00069029	19.8375	0.209093	1.16937e-07	2.48724	0.139785	0.000742772
	AcoERF16	1.00017	0.0129392	1	0.743131	0.0668308	0.0195041	0.63301	0.00908907	2.0389e-05	0.491123	0.0436105	0.000363083	0.65284	0.021004	0.000147701
	AcoERF36	1.0011	0.0329282	1	2.99744	0.0496242	1.63293e-05	2.37779	0.10641	0.00216599	19.0039	0.628306	8.02819e-06	0.458098	0.0230363	0.000168813
	AcoERF42	1.00065	0.0257467	1	3.67176	0.298405	0.000873973	7.90879	0.0727519	9.33718e-08	4.10778	0.141109	2.68682e-05	3.6479	0.186818	0.000149431
	AcoERF45	1.00045	0.0209923	1	3.14614	0.265903	0.00129629	2.35859	0.170087	0.00137224	7.11644	0.535439	0.000336165	8.64767	0.345242	2.47706e-05
	AcoERF60	1.0031	0.056604	1	1.02743	0.0920017	0.832837	4.1041	0.0679455	3.94706e-06	10.0351	0.497283	5.54333e-05	5.4473	0.336881	0.000201442
	AcoERF65	1.00294	0.0545151	1	0.978322	0.089299	0.825512	0.498232	0.0164725	0.00089526	0.663745	0.0410565	0.00765031	1.41733	0.0669375	0.00864746
	AcoERF67	1.01618	0.123357	1	4.53842	0.801787	0.0122347	1.10323	0.102089	0.615569	5.52389	0.440387	0.000594355	5.06065	0.519553	0.00162929
